# Supplementary material for: Construction of a QSAR Model Based on Flavonoids and Screening of Natural Pancreatic Lipase Inhibitors
Source: Nutrients. 2023 Aug 7;15(15):3489. doi: 10.3390/nu15153489 (PMC10421515; doi:10.3390/nu15153489)
Supplement: Supplementary file 1 [file nutrients-15-03489-s001.zip]

Archive with 1 entries (1 files):
- nutrients-2504911-supplementary.pdf
